# Supplementary material for: Effect analysis of the driving factors of super-gentrification using structural equation modeling
Source: PLoS One. 2021 Mar 12;16(3):e0248265. doi: 10.1371/journal.pone.0248265 (PMC7954290; doi:10.1371/journal.pone.0248265)
Supplement: S1 Data — (XLSX) [file pone.0248265.s001.xlsx]

## Sheet: Data-209 
Serial number	Nationality	Data collection mode	1、Your age:	2、Time of work or research related to gentrification	3、Your occupation:	4、Your education:	5、Government Policy Guidance	6、Commercialization of Urban Governance	7、Marketization of Urban Land Use System and Housing System	8、Economic Globalization	9、Further Improvement of the Market Economy System	10、Development of the Real Estate Market	11、Urban Social Stratification	12、Widening Gap between Rich and Poor	13、Demographic Change	14、Re-Urbanization	15、Cultural Attraction	16、Identity Pursuit	17、Popularization of University Education	18、Unique Areas and Lifestyle Preferences	19、Close to Commercial and Recreational Facilities	20、Uneven Distribution of Educational Resources and School District Policy	21、Early Gentrification in the Region	22、Housing Needs of Overseas Elites	23、The Rapid Growth of High-Paying Employment Opportunities	24、Transformation of Industrial Structure and Occupational Structure in Urban Central Areas	25、Continuous Expansion of Global Financial Capital	26、Investment Needs	27、Diversity of Urban Development Investors
1	China	Wenjuanxing	31-40 years old	3-5 years	Ph.D. candidate	Ph.D.	3	4	4	4	4	5	5	5	2	4	3	5	4	5	4	4	5	4	3	4	2	2	3
2	China	Wenjuanxing	over 50 years old	1-3 years	Scholar	Ph.D.	4	3	3	3	4	3	4	4	4	4	4	4	3	4	4	4	3	4	4	4	4	4	4
3	China	Wenjuanxing	21-30 years old	1-3 years	Scholar	Master	1	1	2	1	1	3	3	3	3	3	4	4	4	4	4	4	4	2	3	3	2	2	2
4	China	Wenjuanxing	31-40 years old	1-3 years	Government oﬃcial	Ph.D.	3	3	3	2	3	3	3	3	3	3	3	2	3	3	3	4	2	2	3	3	2	2	2
5	China	Wenjuanxing	31-40 years old	1-3 years	Ph.D. candidate	Ph.D.	2	3	1	2	3	2	3	4	3	3	4	5	5	4	4	5	5	2	2	3	4	3	5
6	China	Wenjuanxing	31-40 years old	1-3 years	Scholar	Master	2	5	5	5	5	5	4	3	3	4	5	5	5	2	5	5	1	4	4	5	4	3	4
7	China	Wenjuanxing	over 50 years old	1-3 years	Scholar	Ph.D.	3	3	3	3	3	3	2	2	3	2	3	3	3	3	2	3	2	3	2	2	3	2	2
8	China	Wenjuanxing	41-50 years old	5-7 years	Scholar	Ph.D.	4	3	5	3	4	3	1	2	3	4	1	2	3	2	2	2	2	1	4	2	2	4	3
9	China	Wenjuanxing	over 50 years old	3-5 years	Scholar	Ph.D.	4	3	3	4	3	4	3	2	3	3	4	2	5	4	1	3	4	3	4	4	2	3	2
10	China	Wenjuanxing	31-40 years old	5-7 years	Scholar	Ph.D.	4	2	4	4	4	3	4	4	3	2	2	2	4	3	2	3	2	2	3	3	2	3	2
11	China	Wenjuanxing	21-30 years old	1-3 years	Ph.D. candidate	Master	4	3	2	2	2	2	2	1	1	1	3	4	2	3	3	3	3	1	2	1	1	2	1
12	China	Wenjuanxing	21-30 years old	1-3 years	Scholar	Ph.D.	4	4	4	4	4	4	4	4	3	3	3	4	4	3	3	4	3	2	3	3	3	3	3
13	China	Wenjuanxing	21-30 years old	1-3 years	Ph.D. candidate	Master	4	3	5	2	4	5	5	5	4	3	3	4	4	4	2	5	2	1	3	4	2	4	5
14	China	Wenjuanxing	21-30 years old	1-3 years	Ph.D. candidate	Bachelor	2	2	3	2	4	3	4	5	5	5	4	4	5	4	2	5	5	4	4	3	3	4	4
15	China	Wenjuanxing	31-40 years old	1-3 years	Ph.D. candidate	Master	3	4	3	3	3	3	5	5	5	5	5	5	5	4	4	3	5	4	4	3	3	4	5
16	China	Wenjuanxing	31-40 years old	1-3 years	Scholar	Ph.D.	4	2	3	2	2	2	5	5	5	2	3	5	2	4	2	4	5	3	2	2	2	2	2
17	China	Wenjuanxing	41-50 years old	more than 7 years	Government oﬃcial	Ph.D.	5	2	4	2	5	4	2	3	5	4	4	3	4	3	3	3	3	3	3	3	2	3	3
18	China	Wenjuanxing	41-50 years old	1-3 years	Scholar	Ph.D.	4	3	3	2	2	2	3	2	2	3	3	3	3	3	2	3	3	2	2	3	2	3	2
19	China	Wenjuanxing	over 50 years old	more than 7 years	Scholar	Ph.D.	4	3	3	4	4	4	3	3	3	3	3	2	3	3	3	4	4	3	3	3	3	3	3
20	China	Wenjuanxing	21-30 years old	1-3 years	Master candidate	Master	3	3	3	3	3	4	2	3	3	2	2	2	2	2	3	3	3	2	3	2	2	2	2
21	China	Wenjuanxing	31-40 years old	1-3 years	Scholar	Ph.D.	3	3	4	4	4	4	3	4	4	4	3	4	4	4	4	3	3	4	4	3	4	4	4
22	China	Wenjuanxing	41-50 years old	more than 7 years	Scholar	Ph.D.	4	4	5	2	3	4	5	5	5	3	3	3	2	3	2	2	3	2	2	2	2	2	2
23	China	Wenjuanxing	41-50 years old	1-3 years	Government oﬃcial	Ph.D.	2	3	3	3	4	4	4	4	4	3	4	3	4	3	3	4	3	2	4	4	2	2	2
24	China	Wenjuanxing	41-50 years old	1-3 years	Scholar	Ph.D.	1	3	1	1	3	4	4	4	4	5	5	2	3	4	2	2	3	1	2	3	4	4	4
25	China	Wenjuanxing	21-30 years old	1-3 years	Ph.D. candidate	Master	4	3	3	2	4	4	3	3	2	2	2	3	2	3	3	2	2	1	3	3	2	3	4
26	China	Wenjuanxing	21-30 years old	1-3 years	Ph.D. candidate	Ph.D.	2	3	3	2	2	3	2	2	2	2	2	2	2	2	2	2	2	2	2	2	2	2	2
27	China	Wenjuanxing	21-30 years old	1-3 years	Master candidate	Master	4	5	5	1	2	4	3	3	3	4	3	3	2	4	4	5	3	4	2	2	1	1	1
28	China	Wenjuanxing	31-40 years old	more than 7 years	Scholar	Ph.D.	4	5	4	4	4	4	3	3	3	2	2	3	3	2	2	2	5	4	4	4	4	4	4
29	China	Wenjuanxing	41-50 years old	more than 7 years	Scholar	Ph.D.	4	4	5	5	4	5	5	4	4	4	4	4	4	4	4	4	4	4	4	4	5	5	4
30	China	Wenjuanxing	21-30 years old	1-3 years	Ph.D. candidate	Ph.D.	4	1	2	1	3	4	3	3	2	4	3	4	4	4	4	4	2	4	4	4	1	4	4
31	China	Wenjuanxing	21-30 years old	1-3 years	Master candidate	Master	4	5	3	2	4	4	2	4	4	4	4	2	2	4	4	4	2	1	2	3	2	2	5
32	China	Wenjuanxing	31-40 years old	1-3 years	Ph.D. candidate	Master	4	4	4	4	2	5	3	4	3	5	5	5	5	5	4	4	4	4	5	3	2	4	4
33	China	Wenjuanxing	31-40 years old	1-3 years	Scholar	Ph.D.	5	2	4	2	2	5	3	3	3	3	2	2	2	2	2	2	4	3	4	5	3	3	3
34	China	Wenjuanxing	21-30 years old	1-3 years	Ph.D. candidate	Master	3	3	4	2	2	2	4	5	2	3	4	4	5	2	5	5	2	5	4	2	5	5	3
35	China	Wenjuanxing	31-40 years old	1-3 years	Scholar	Ph.D.	4	2	5	2	2	2	3	4	4	2	2	2	4	4	1	4	4	2	2	3	2	1	4
36	China	Wenjuanxing	31-40 years old	1-3 years	Ph.D. candidate	Ph.D.	5	3	5	3	4	4	4	4	4	4	3	3	3	4	3	4	4	4	4	4	4	3	4
37	China	Wenjuanxing	21-30 years old	1-3 years	Ph.D. candidate	Ph.D.	2	3	4	3	3	2	3	3	4	2	1	2	4	1	2	4	3	2	4	4	2	3	3
38	China	Wenjuanxing	31-40 years old	1-3 years	Scholar	Ph.D.	4	3	4	2	4	4	4	4	4	3	3	3	3	4	4	5	3	4	5	4	4	4	4
39	China	Wenjuanxing	31-40 years old	1-3 years	Scholar	Ph.D.	3	3	4	2	3	4	4	3	4	4	4	4	4	4	3	4	3	3	3	3	2	3	4
40	China	Wenjuanxing	41-50 years old	1-3 years	Scholar	Ph.D.	2	2	2	2	2	2	2	2	2	2	2	2	2	2	2	2	2	2	2	2	2	2	2
41	China	Wenjuanxing	21-30 years old	1-3 years	Scholar	Ph.D.	4	4	5	3	3	4	5	5	4	2	5	5	3	5	3	5	4	3	4	4	3	5	3
42	China	Wenjuanxing	31-40 years old	1-3 years	Government oﬃcial	Master	4	3	3	4	3	4	4	3	3	3	5	5	5	5	4	5	4	4	4	4	4	3	3
43	China	Wenjuanxing	21-30 years old	1-3 years	Master candidate	Master	2	3	4	1	4	4	4	4	4	4	4	3	3	5	5	5	2	2	2	2	1	2	2
44	China	Wenjuanxing	31-40 years old	more than 7 years	Scholar	Ph.D.	3	3	4	2	3	3	5	4	2	2	3	4	3	5	2	4	4	2	1	2	1	2	2
45	China	Wenjuanxing	31-40 years old	3-5 years	Ph.D. candidate	Ph.D.	3	3	3	3	3	3	3	2	3	3	3	3	4	3	3	4	4	3	3	3	3	2	3
46	China	Wenjuanxing	21-30 years old	3-5 years	Master candidate	Master	2	3	4	3	4	5	3	3	2	2	4	5	5	3	2	4	3	2	2	4	3	3	4
47	China	Wenjuanxing	31-40 years old	1-3 years	Ph.D. candidate	Master	4	3	4	4	4	4	5	5	4	4	5	5	5	5	3	5	4	5	5	4	5	5	5
48	China	Wenjuanxing	21-30 years old	1-3 years	Scholar	Ph.D.	4	3	2	3	5	3	3	1	2	3	3	2	4	1	4	5	3	3	2	2	3	4	3
49	China	Wenjuanxing	31-40 years old	3-5 years	Government oﬃcial	Ph.D.	4	4	5	3	3	4	3	2	4	4	2	3	4	2	4	4	2	2	2	3	3	5	4
50	China	Wenjuanxing	21-30 years old	3-5 years	Scholar	Ph.D.	2	3	4	4	5	4	5	4	2	2	3	4	3	3	2	2	4	4	3	3	3	3	4
51	China	Wenjuanxing	21-30 years old	1-3 years	Master candidate	Master	5	4	5	3	4	5	3	3	2	4	5	5	3	5	5	5	5	5	4	5	3	5	5
52	China	Wenjuanxing	21-30 years old	1-3 years	Government oﬃcial	Master	4	2	3	4	4	3	4	2	3	4	3	2	5	3	3	2	4	3	3	4	3	4	4
53	China	Wenjuanxing	31-40 years old	1-3 years	Government oﬃcial	Master	4	3	4	3	4	3	4	4	3	3	3	2	4	3	2	4	3	3	4	2	2	2	2
54	China	Wenjuanxing	21-30 years old	1-3 years	Scholar	Ph.D.	3	2	3	4	4	4	3	3	3	3	3	3	3	3	3	3	3	2	3	2	4	4	3
55	China	Wenjuanxing	21-30 years old	1-3 years	Ph.D. candidate	Ph.D.	4	4	3	4	4	4	4	4	4	4	3	3	4	2	2	2	2	2	3	3	3	3	4
56	China	Wenjuanxing	31-40 years old	1-3 years	Ph.D. candidate	Master	4	4	5	3	3	5	2	2	4	3	5	5	5	5	5	5	4	4	5	4	4	4	4
57	China	Wenjuanxing	31-40 years old	1-3 years	Ph.D. candidate	Master	4	3	4	3	3	4	4	4	5	3	2	4	4	4	4	3	3	2	2	3	3	3	3
58	China	Wenjuanxing	31-40 years old	1-3 years	Ph.D. candidate	Ph.D.	3	3	4	4	4	4	2	2	2	2	2	4	4	2	2	4	4	4	5	4	2	2	2
59	China	Wenjuanxing	21-30 years old	1-3 years	Ph.D. candidate	Master	3	2	4	2	3	4	3	4	3	2	1	2	3	2	4	4	2	1	3	2	2	2	2
60	China	Wenjuanxing	41-50 years old	more than 7 years	Middle and senior managers of real estate development and agency companies	Master	3	3	3	2	4	4	4	3	3	3	3	4	4	3	3	3	3	4	3	3	3	4	3
61	China	Wenjuanxing	31-40 years old	more than 7 years	Middle and senior managers of real estate development and agency companies	Bachelor	5	3	3	5	4	5	5	4	4	5	4	5	5	4	4	5	3	4	4	4	5	5	5
62	China	Wenjuanxing	31-40 years old	more than 7 years	Middle and senior managers of real estate development and agency companies	Junior college degree and below	3	3	3	3	3	3	3	3	3	3	3	3	3	3	3	3	3	3	3	3	3	3	3
63	China	Wenjuanxing	31-40 years old	5-7 years	Middle and senior managers of real estate development and agency companies	Bachelor	2	2	3	2	3	3	3	3	3	3	3	3	3	3	2	3	3	3	3	3	3	3	3
64	China	Wenjuanxing	21-30 years old	1-3 years	Middle and senior managers of real estate development and agency companies	Bachelor	5	5	5	5	5	5	5	5	5	5	5	5	5	5	5	5	5	5	5	5	5	5	5
65	China	Wenjuanxing	31-40 years old	3-5 years	Middle and senior managers of real estate development and agency companies	Bachelor	2	3	3	3	3	5	3	3	3	3	3	3	3	3	3	3	3	3	3	3	3	3	3
66	China	Wenjuanxing	31-40 years old	3-5 years	Middle and senior managers of real estate development and agency companies	Junior college degree and below	5	5	5	5	5	5	5	3	3	5	5	5	5	3	4	3	4	5	5	5	5	5	5
67	China	Wenjuanxing	31-40 years old	more than 7 years	Middle and senior managers of real estate development and agency companies	Junior college degree and below	4	3	3	3	3	4	2	1	3	2	2	4	3	4	4	4	3	1	3	3	4	2	3
68	China	Wenjuanxing	21-30 years old	1-3 years	Middle and senior managers of real estate development and agency companies	Junior college degree and below	3	3	3	3	3	3	3	2	2	2	5	2	5	2	2	2	2	2	2	2	2	3	3
69	China	Wenjuanxing	31-40 years old	3-5 years	Middle and senior managers of real estate development and agency companies	Junior college degree and below	5	2	3	3	4	4	2	5	1	3	2	3	3	2	2	5	3	2	2	2	1	2	2
70	China	Wenjuanxing	21-30 years old	1-3 years	Middle and senior managers of real estate development and agency companies	Junior college degree and below	1	1	1	1	1	1	1	1	1	1	1	1	1	1	1	1	1	1	1	1	1	1	1
71	China	Wenjuanxing	21-30 years old	more than 7 years	Middle and senior managers of real estate development and agency companies	Junior college degree and below	5	3	5	3	5	5	4	4	5	1	1	4	4	4	2	3	1	4	3	5	4	3	2
72	China	Wenjuanxing	31-40 years old	more than 7 years	Middle and senior managers of real estate development and agency companies	Bachelor	4	3	4	3	3	4	3	3	3	3	3	3	4	4	4	3	4	2	3	3	3	3	3
73	China	Wenjuanxing	41-50 years old	more than 7 years	Other	Master	3	4	4	3	4	4	3	4	3	4	4	4	4	5	4	5	4	3	4	5	4	4	2
74	China	Wenjuanxing	41-50 years old	more than 7 years	Middle and senior managers of real estate development and agency companies	Master	4	3	3	3	4	5	2	2	4	3	4	2	4	4	2	3	3	2	3	3	2	4	4
75	China	Wenjuanxing	21-30 years old	1-3 years	Master candidate	Master	4	3	4	3	4	5	2	2	4	3	4	4	4	4	3	4	4	4	5	5	4	4	3
76	China	Wenjuanxing	41-50 years old	more than 7 years	Other	Master	2	5	5	5	5	2	3	3	5	3	3	3	3	4	3	3	3	3	3	4	4	4	4
77	China	Wenjuanxing	41-50 years old	more than 7 years	Middle and senior managers of real estate development and agency companies	Master	4	3	4	5	5	3	4	3	5	4	5	5	5	5	4	5	5	1	5	5	5	5	4
78	China	Wenjuanxing	31-40 years old	more than 7 years	Other	Master	2	2	5	1	2	5	4	4	4	4	5	1	5	4	4	4	4	3	3	3	4	4	4
79	China	Wenjuanxing	41-50 years old	more than 7 years	Middle and senior managers of real estate development and agency companies	Master	4	2	3	2	2	4	4	4	2	3	4	4	3	5	4	4	4	3	2	2	2	4	2
80	China	Wenjuanxing	41-50 years old	more than 7 years	Middle and senior managers of real estate development and agency companies	Master	4	4	5	3	5	5	5	5	5	4	5	4	4	3	3	4	4	4	5	5	3	4	4
81	China	Wenjuanxing	31-40 years old	1-3 years	Scholar	Ph.D.	2	2	2	3	4	3	3	3	3	3	3	3	5	3	4	4	3	4	4	3	3	3	3
82	China	Wenjuanxing	41-50 years old	1-3 years	Scholar	Ph.D.	2	2	1	1	1	2	1	2	1	1	1	1	2	1	1	2	1	1	2	2	1	2	1
83	China	Wenjuanxing	31-40 years old	5-7 years	Middle and senior managers of real estate development and agency companies	Ph.D.	3	4	4	4	4	3	5	5	5	5	3	3	5	3	3	4	3	3	4	4	4	4	4
84	China	Wenjuanxing	31-40 years old	1-3 years	Middle and senior managers of real estate development and agency companies	Ph.D.	5	2	4	5	5	4	4	4	5	4	4	4	5	4	3	4	4	3	4	5	4	4	4
85	China	Wenjuanxing	31-40 years old	3-5 years	Middle and senior managers of real estate development and agency companies	Ph.D.	4	4	4	4	4	4	4	4	5	4	4	4	4	4	4	5	4	4	4	4	4	4	5
86	China	Wenjuanxing	31-40 years old	1-3 years	Scholar	Ph.D.	2	2	3	3	4	3	2	2	3	4	2	2	2	3	3	3	3	3	3	3	3	3	3
87	China	Wenjuanxing	31-40 years old	1-3 years	Scholar	Ph.D.	4	4	4	4	3	4	5	5	5	4	3	5	2	4	2	5	4	4	2	2	4	5	2
88	China	Wenjuanxing	31-40 years old	more than 7 years	Other	Ph.D.	2	4	3	5	5	3	4	4	5	4	4	4	5	4	2	4	3	3	5	5	3	4	4
89	China	Wenjuanxing	31-40 years old	5-7 years	Middle and senior managers of real estate development and agency companies	Ph.D.	5	4	5	5	5	5	5	5	5	5	5	5	5	4	4	5	4	4	4	4	5	5	5
90	China	Wenjuanxing	31-40 years old	1-3 years	Scholar	Ph.D.	2	1	2	1	1	2	2	2	2	2	1	1	1	1	3	2	1	1	1	1	1	2	2
91	China	Wenjuanxing	31-40 years old	1-3 years	Scholar	Ph.D.	3	2	3	3	2	4	2	4	4	2	3	3	4	2	4	4	3	4	4	2	2	3	2
92	China	Wenjuanxing	31-40 years old	more than 7 years	Scholar	Ph.D.	2	2	3	2	2	3	3	4	3	3	3	4	4	3	1	2	1	1	2	2	3	2	2
93	China	Wenjuanxing	31-40 years old	more than 7 years	Middle and senior managers of real estate development and agency companies	Bachelor	3	3	3	2	2	3	2	2	3	3	3	2	2	2	2	3	2	2	2	3	2	3	3
94	China	Wenjuanxing	31-40 years old	more than 7 years	Middle and senior managers of real estate development and agency companies	Bachelor	3	2	3	2	3	4	3	4	3	3	4	3	3	4	4	4	3	4	3	3	3	4	3
95	China	Wenjuanxing	21-30 years old	5-7 years	Middle and senior managers of real estate development and agency companies	Bachelor	4	3	5	2	2	4	2	2	2	3	3	3	3	3	3	4	3	3	3	3	3	4	4
96	China	Wenjuanxing	21-30 years old	3-5 years	Middle and senior managers of real estate development and agency companies	Bachelor	4	4	4	3	3	4	3	5	4	4	4	4	4	4	3	3	3	2	2	2	2	3	3
97	China	Wenjuanxing	21-30 years old	1-3 years	Middle and senior managers of real estate development and agency companies	Bachelor	3	3	3	3	3	3	3	3	3	3	3	2	3	3	2	2	3	3	3	3	3	3	3
98	China	Wenjuanxing	21-30 years old	1-3 years	Middle and senior managers of real estate development and agency companies	Bachelor	2	4	5	5	5	5	5	5	5	5	5	5	5	5	5	5	5	3	5	5	5	5	5
99	China	Wenjuanxing	21-30 years old	1-3 years	Middle and senior managers of real estate development and agency companies	Junior college degree and below	4	4	3	3	4	3	2	2	1	2	2	2	3	3	4	3	2	2	3	3	2	3	3
100	China	Wenjuanxing	21-30 years old	1-3 years	Middle and senior managers of real estate development and agency companies	Bachelor	3	3	3	2	2	3	2	2	3	2	4	2	2	2	3	3	2	1	3	2	2	3	2
101	China	Wenjuanxing	21-30 years old	1-3 years	Middle and senior managers of real estate development and agency companies	Bachelor	5	5	5	5	5	5	5	5	5	5	5	5	5	4	4	5	4	3	4	5	5	5	5
102	China	Wenjuanxing	31-40 years old	more than 7 years	Other	Master	2	1	2	3	3	3	3	3	3	2	3	2	3	3	3	3	3	1	3	3	2	3	2
103	China	Wenjuanxing	over 50 years old	more than 7 years	Other	Bachelor	3	4	4	4	4	4	4	4	4	3	4	3	4	4	3	4	3	4	4	3	3	4	4
104	China	Wenjuanxing	31-40 years old	3-5 years	Middle and senior managers of real estate development and agency companies	Bachelor	5	5	1	5	5	5	5	4	4	5	5	5	5	5	4	5	1	4	4	4	4	4	5
105	China	Wenjuanxing	21-30 years old	3-5 years	Middle and senior managers of real estate development and agency companies	Bachelor	4	3	4	2	3	4	3	3	2	2	3	2	3	3	2	3	2	1	3	3	2	3	3
106	China	Wenjuanxing	31-40 years old	more than 7 years	Middle and senior managers of real estate development and agency companies	Bachelor	5	3	3	2	3	5	3	2	3	3	2	2	2	3	3	3	3	1	3	2	3	2	3
107	China	Wenjuanxing	31-40 years old	more than 7 years	Middle and senior managers of real estate development and agency companies	Bachelor	4	4	4	4	4	4	5	5	4	4	4	2	4	3	3	3	3	2	3	3	3	3	4
108	China	Wenjuanxing	31-40 years old	more than 7 years	Middle and senior managers of real estate development and agency companies	Bachelor	5	4	5	3	4	5	4	4	4	4	4	4	4	3	3	3	4	2	4	4	4	4	4
109	China	Wenjuanxing	31-40 years old	5-7 years	Middle and senior managers of real estate development and agency companies	Master	4	4	3	4	3	3	3	3	2	2	3	4	4	2	4	5	3	3	2	2	4	4	4
110	China	Wenjuanxing	over 50 years old	more than 7 years	Scholar	Master	4	2	4	4	4	3	5	5	5	5	5	5	4	5	3	5	5	4	4	5	4	3	1
111	China	Wenjuanxing	21-30 years old	1-3 years	Middle and senior managers of real estate development and agency companies	Bachelor	4	4	4	4	5	5	3	4	3	3	5	5	5	4	3	4	3	4	5	3	3	4	3
112	China	Wenjuanxing	31-40 years old	more than 7 years	Middle and senior managers of real estate development and agency companies	Bachelor	5	4	5	5	5	4	3	3	4	3	5	3	4	3	2	4	3	4	4	5	4	4	5
113	China	Wenjuanxing	41-50 years old	3-5 years	Scholar	Ph.D.	2	2	3	2	3	2	3	4	2	2	2	2	3	1	1	3	2	1	2	2	2	2	1
114	China	Wenjuanxing	31-40 years old	more than 7 years	Middle and senior managers of real estate development and agency companies	Master	3	4	5	5	5	3	5	5	5	4	4	4	5	4	3	3	3	2	5	4	3	4	4
115	China	Wenjuanxing	31-40 years old	more than 7 years	Other	Master	3	3	3	2	2	4	3	2	3	4	4	3	5	4	4	4	2	1	4	4	2	3	2
116	China	Wenjuanxing	31-40 years old	more than 7 years	Other	Master	3	3	4	2	4	3	4	3	5	4	4	1	4	3	1	4	3	1	3	2	3	4	1
117	China	Wenjuanxing	31-40 years old	more than 7 years	Middle and senior managers of real estate development and agency companies	Master	2	3	3	2	3	3	2	2	3	3	3	3	4	3	4	4	3	2	4	4	2	2	2
118	China	Wenjuanxing	31-40 years old	more than 7 years	Other	Master	3	3	3	3	3	3	3	3	3	3	3	2	2	4	3	3	3	3	1	2	3	3	3
119	China	Wenjuanxing	31-40 years old	more than 7 years	Scholar	Ph.D.	3	2	4	4	4	4	3	3	2	2	4	4	4	4	4	5	4	4	5	4	5	4	3
120	China	Wenjuanxing	31-40 years old	more than 7 years	Scholar	Master	3	2	3	2	4	3	4	4	4	3	4	4	4	3	2	4	4	2	3	4	2	2	1
121	China	Wenjuanxing	21-30 years old	3-5 years	Other	Master	5	4	4	4	4	5	3	2	4	4	4	4	5	5	5	5	4	4	5	5	5	4	5
122	China	Wenjuanxing	21-30 years old	3-5 years	Ph.D. candidate	Ph.D.	4	4	3	4	4	4	3	3	4	4	4	3	4	4	4	4	4	4	4	4	4	4	3
123	China	Wenjuanxing	31-40 years old	3-5 years	Other	Master	3	2	3	3	3	3	2	3	3	3	2	2	3	2	3	4	2	2	2	2	2	2	2
124	China	Wenjuanxing	21-30 years old	3-5 years	Middle and senior managers of real estate development and agency companies	Master	3	2	3	2	2	4	2	2	2	4	2	2	2	3	4	5	3	4	2	2	2	2	2
125	China	Wenjuanxing	21-30 years old	1-3 years	Master candidate	Bachelor	3	4	3	2	4	3	3	3	3	4	2	2	4	3	3	4	4	2	4	4	3	4	5
126	China	Wenjuanxing	31-40 years old	more than 7 years	Government oﬃcial	Master	4	4	4	3	4	4	4	4	4	3	3	4	4	3	3	4	3	3	4	4	4	4	3
127	China	Wenjuanxing	21-30 years old	5-7 years	Scholar	Master	4	3	4	4	4	4	5	2	5	5	5	5	5	5	3	4	4	4	4	5	4	4	1
128	China	Wenjuanxing	31-40 years old	3-5 years	Middle and senior managers of real estate development and agency companies	Master	3	2	2	2	2	4	3	3	4	4	2	3	4	3	3	4	4	2	2	2	2	4	3
129	China	Wenjuanxing	41-50 years old	more than 7 years	Other	Bachelor	4	2	3	3	4	4	4	1	2	1	3	1	5	2	2	5	2	1	3	3	3	4	3
130	China	Wenjuanxing	31-40 years old	more than 7 years	Middle and senior managers of real estate development and agency companies	Master	5	4	4	5	5	5	5	4	5	4	4	4	4	4	4	5	4	4	4	4	4	4	4
131	China	Wenjuanxing	31-40 years old	more than 7 years	Private entrepreneur	Master	5	5	5	5	5	5	3	3	3	4	5	5	5	5	5	4	5	5	5	5	5	5	5
132	China	Wenjuanxing	41-50 years old	5-7 years	Private entrepreneur	Master	3	2	3	4	4	4	2	2	5	1	2	2	5	4	3	5	2	2	4	3	4	4	3
133	China	Wenjuanxing	31-40 years old	more than 7 years	Other	Master	4	4	4	4	4	4	4	4	4	5	4	5	2	4	4	4	4	4	4	4	4	3	4
134	China	Wenjuanxing	31-40 years old	more than 7 years	Middle and senior managers of real estate development and agency companies	Master	5	4	4	5	5	3	3	4	4	4	5	4	4	4	3	4	4	3	4	4	3	3	3
135	China	Wenjuanxing	21-30 years old	1-3 years	Government oﬃcial	Master	3	3	4	4	4	2	2	3	4	4	4	3	3	2	2	3	2	1	3	3	2	2	3
136	China	Wenjuanxing	41-50 years old	more than 7 years	Middle and senior managers of real estate development and agency companies	Ph.D.	2	2	2	2	3	3	3	3	3	3	3	3	3	3	3	3	3	1	3	3	2	3	3
137	China	Wenjuanxing	41-50 years old	more than 7 years	Middle and senior managers of real estate development and agency companies	Ph.D.	3	2	4	1	2	3	4	4	3	3	3	4	3	2	2	4	3	2	4	3	2	2	2
138	China	Wenjuanxing	31-40 years old	more than 7 years	Middle and senior managers of real estate development and agency companies	Master	2	3	2	4	4	4	4	4	2	3	4	4	4	4	4	4	4	1	4	5	5	4	4
139	China	Wenjuanxing	31-40 years old	5-7 years	Middle and senior managers of real estate development and agency companies	Master	1	2	3	2	4	5	4	4	3	4	4	5	4	5	3	5	4	4	3	3	2	2	3
140	China	Wenjuanxing	41-50 years old	more than 7 years	Middle and senior managers of real estate development and agency companies	Master	3	3	3	3	4	3	3	3	3	3	3	3	4	3	3	3	3	3	3	3	3	3	3
141	China	Wenjuanxing	31-40 years old	more than 7 years	Middle and senior managers of real estate development and agency companies	Bachelor	3	3	3	4	4	4	4	4	4	4	4	4	3	4	4	3	4	2	4	3	4	4	3
142	China	Wenjuanxing	31-40 years old	more than 7 years	Middle and senior managers of real estate development and agency companies	Ph.D.	3	2	2	1	4	4	3	3	4	4	1	4	5	4	2	3	4	1	4	2	4	4	4
143	China	Wenjuanxing	31-40 years old	more than 7 years	Middle and senior managers of real estate development and agency companies	Bachelor	2	2	2	2	2	2	2	1	3	1	1	1	1	3	3	4	3	1	1	3	2	2	2
144	China	Wenjuanxing	31-40 years old	more than 7 years	Middle and senior managers of real estate development and agency companies	Master	5	3	3	4	3	3	4	5	4	3	4	3	3	4	3	3	2	3	3	3	3	3	3
145	China	Wenjuanxing	21-30 years old	3-5 years	Middle and senior managers of real estate development and agency companies	Bachelor	5	3	3	5	4	3	1	4	3	5	5	1	5	3	4	5	2	2	5	4	5	5	5
146	China	Wenjuanxing	41-50 years old	more than 7 years	Middle and senior managers of real estate development and agency companies	Master	3	3	5	5	3	4	3	3	4	3	4	3	5	4	4	5	5	2	5	5	4	5	5
147	China	Wenjuanxing	21-30 years old	more than 7 years	Middle and senior managers of real estate development and agency companies	Bachelor	3	3	3	4	3	3	4	3	3	3	3	3	4	4	4	3	3	4	4	4	3	2	3
148	China	Wenjuanxing	41-50 years old	more than 7 years	Middle and senior managers of real estate development and agency companies	Master	5	4	4	4	4	4	4	4	4	4	4	4	4	3	4	4	4	4	4	4	4	4	4
149	China	Wenjuanxing	over 50 years old	more than 7 years	Private entrepreneur	Ph.D.	3	3	4	4	5	4	4	4	5	4	5	4	5	4	3	5	4	4	4	4	4	5	4
150	China	Wenjuanxing	over 50 years old	more than 7 years	Middle and senior managers of real estate development and agency companies	Master	3	2	2	4	4	4	3	4	4	4	3	4	4	3	4	4	3	2	4	4	4	4	4
151	China	Wenjuanxing	31-40 years old	more than 7 years	Private entrepreneur	Ph.D.	1	1	1	1	1	1	1	1	1	1	1	3	3	1	1	4	1	1	1	1	1	1	1
152	China	Wenjuanxing	31-40 years old	more than 7 years	Middle and senior managers of real estate development and agency companies	Master	4	3	3	5	4	3	4	3	4	3	4	4	5	2	4	5	2	2	4	3	3	3	4
153	China	Wenjuanxing	31-40 years old	5-7 years	Middle and senior managers of real estate development and agency companies	Master	4	3	3	4	4	2	4	4	5	3	4	2	4	3	3	4	4	2	4	5	4	3	4
154	China	Wenjuanxing	over 50 years old	more than 7 years	Middle and senior managers of real estate development and agency companies	Master	4	3	3	3	4	3	3	4	4	4	2	2	3	2	2	3	3	3	4	3	4	4	4
155	China	Wenjuanxing	31-40 years old	more than 7 years	Middle and senior managers of real estate development and agency companies	Master	4	4	4	5	5	4	4	4	4	4	4	3	5	5	4	4	3	5	4	4	4	5	5
156	China	Wenjuanxing	over 50 years old	more than 7 years	Private entrepreneur	Bachelor	3	2	3	5	4	4	4	4	4	4	3	3	4	4	2	4	3	3	3	3	3	4	4
157	China	Wenjuanxing	31-40 years old	3-5 years	Private entrepreneur	Master	2	2	2	3	3	2	3	3	3	3	3	3	4	3	3	4	5	3	5	4	4	5	4
158	China	Wenjuanxing	31-40 years old	more than 7 years	Middle and senior managers of real estate development and agency companies	Master	2	3	2	3	3	3	3	1	2	2	3	1	1	2	2	3	2	2	2	2	2	2	2
159	China	Wenjuanxing	31-40 years old	5-7 years	Government oﬃcial	Master	4	4	5	5	5	4	3	5	5	5	5	4	5	4	5	5	3	4	5	5	4	5	5
160	China	Wenjuanxing	41-50 years old	more than 7 years	Middle and senior managers of real estate development and agency companies	Master	4	4	4	5	5	5	4	4	4	4	4	4	4	4	4	4	4	4	4	4	4	4	4
161	China	Wenjuanxing	41-50 years old	more than 7 years	Private entrepreneur	Ph.D.	4	4	4	5	5	4	3	2	3	4	2	4	4	1	2	2	2	3	4	3	4	5	3
162	China	Wenjuanxing	31-40 years old	more than 7 years	Private entrepreneur	Ph.D.	4	2	4	2	3	4	2	5	5	4	2	3	4	2	2	5	4	3	3	3	3	5	5
163	China	Wenjuanxing	over 50 years old	more than 7 years	Middle and senior managers of real estate development and agency companies	Master	4	2	2	4	4	4	2	4	4	1	4	1	4	1	1	4	2	3	3	2	4	4	4
164	China	e-mail	over 50 years old	more than 7 years	Private entrepreneur	Master	3	2	3	3	1	2	3	3	3	3	3	4	4	3	3	4	2	2	2	4	3	2	3
165	China	e-mail	over 50 years old	3-5 years	Scholar	Ph.D.	5	2	5	3	3	5	5	5	4	3	5	3	4	5	5	3	5	3	5	2	4	3	5
166	China	e-mail	31-40 years old	more than 7 years	Scholar	Ph.D.	1	3	5	3	4	4	5	5	2	3	4	4	3	4	2	4	2	4	5	3	4	5	3
167	China	e-mail	31-40 years old	more than 7 years	Scholar	Ph.D.	3	4	3	1	2	4	4	3	2	3	4	3	2	3	2	2	4	1	1	5	1	3	4
168	China	e-mail	31-40 years old	1-3 years	Scholar	Ph.D.	3	2	4	2	3	3	2	2	2	3	2	3	3	2	2	2	2	3	2	2	2	3	3
169	China	e-mail	31-40 years old	more than 7 years	Scholar	Ph.D.	4	5	5	3	3	3	5	5	4	2	4	5	2	3	3	4	3	5	5	4	5	3	4
170	China	e-mail	31-40 years old	5-7 years	Scholar	Master	4	4	2	1	1	3	4	4	1	2	4	4	2	5	1	4	4	4	3	1	1	1	2
171	China	e-mail	31-40 years old	5-7 years	Scholar	Ph.D.	4	4	4	5	3	4	5	5	3	4	2	4	2	2	3	3	3	4	2	2	5	4	3
172	China	e-mail	21-30 years old	3-5 years	Scholar	Ph.D.	1	3	4	3	3	3	4	4	4	5	5	5	5	5	5	5	5	5	5	5	4	4	4
173	China	e-mail	21-30 years old	1-3 years	Ph.D. candidate	Ph.D.	5	4	4	3	4	4	4	3	2	2	4	4	3	4	3	3	4	3	4	4	4	4	3
174	China	e-mail	31-40 years old	more than 7 years	Scholar	Ph.D.	2	4	3	2	3	4	4	3	4	2	3	3	4	4	3	4	3	3	4	3	3	4	3
175	China	e-mail	31-40 years old	3-5 years	Scholar	Ph.D.	4	4	5	4	3	5	4	4	3	5	4	2	4	3	4	3	2	3	3	2	2	2	3
176	China	e-mail	31-40 years old	more than 7 years	Scholar	Ph.D.	4	4	4	5	4	5	4	4	3	3	2	2	2	4	4	5	4	4	4	5	4	4	4
177	China	e-mail	41-50 years old	more than 7 years	Scholar	Ph.D.	3	3	3	4	4	4	5	5	5	4	4	4	4	5	1	3	4	4	4	4	2	2	4
178	China	e-mail	31-40 years old	5-7 years	Scholar	Ph.D.	5	3	4	5	4	4	5	4	3	4	2	4	2	3	3	3	3	4	5	5	5	4	4
179	China	e-mail	31-40 years old	5-7 years	Scholar	Ph.D.	5	4	4	5	4	4	3	2	3	2	3	3	3	2	2	2	2	1	2	3	4	4	4
180	China	e-mail	41-50 years old	more than 7 years	Scholar	Ph.D.	2	3	4	4	3	4	4	2	2	4	3	4	2	3	2	2	4	4	3	3	4	4	3
181	China	e-mail	31-40 years old	more than 7 years	Scholar	Ph.D.	3	4	4	3	3	3	4	3	3	3	4	4	3	4	4	4	4	4	4	4	4	4	4
182	China	e-mail	31-40 years old	5-7 years	Scholar	Ph.D.	1	3	4	2	3	4	5	5	4	4	3	5	4	5	3	5	5	4	4	5	2	5	2
183	China	e-mail	41-50 years old	more than 7 years	Scholar	Ph.D.	3	3	4	5	4	4	5	5	5	4	5	5	3	5	4	5	4	5	5	4	5	3	3
184	China	e-mail	over 50 years old	5-7 years	Scholar	Master	2	3	4	1	3	3	3	3	2	2	2	3	2	3	2	3	3	3	2	3	2	3	2
185	China	e-mail	31-40 years old	1-3 years	Ph.D. candidate	Master	4	2	2	1	2	1	4	4	2	2	2	4	2	4	4	5	3	4	2	3	1	2	1
186	China	e-mail	31-40 years old	5-7 years	Ph.D. candidate	Master	4	5	5	3	4	5	5	5	4	3	4	4	3	4	3	4	3	2	3	2	4	5	4
187	China	e-mail	31-40 years old	5-7 years	Scholar	Ph.D.	2	4	5	2	4	5	4	4	3	4	3	5	2	3	3	4	4	4	5	4	2	2	5
188	China	e-mail	31-40 years old	more than 7 years	Scholar	Ph.D.	3	2	2	2	2	2	3	3	2	1	2	4	2	2	2	3	3	2	5	4	2	3	4
189	China	e-mail	31-40 years old	1-3 years	Scholar	Master	2	3	4	4	4	4	4	4	2	3	4	4	4	3	3	4	3	2	2	2	3	5	3
190	China	e-mail	31-40 years old	3-5 years	Scholar	Ph.D.	5	4	5	2	3	3	4	4	3	3	2	2	2	3	3	3	3	2	3	2	1	2	2
191	China	e-mail	31-40 years old	5-7 years	Scholar	Ph.D.	5	4	5	3	4	4	3	2	1	3	4	4	4	4	4	5	3	2	2	3	2	4	3
192	China	e-mail	41-50 years old	more than 7 years	Scholar	Ph.D.	1	2	4	2	1	3	3	4	4	5	5	4	5	4	2	5	5	3	4	4	4	4	3
193	China	e-mail	31-40 years old	more than 7 years	Scholar	Ph.D.	5	4	4	4	3	3	4	4	4	3	4	4	4	4	4	4	3	3	3	3	4	4	3
194	China	e-mail	31-40 years old	1-3 years	Ph.D. candidate	Ph.D.	4	3	5	1	3	5	4	4	2	5	2	5	2	5	3	5	5	2	2	5	4	5	5
195	China	e-mail	41-50 years old	5-7 years	Scholar	Ph.D.	3	3	3	5	5	5	5	5	3	3	4	4	3	4	2	3	2	4	5	2	5	3	3
196	China	e-mail	31-40 years old	5-7 years	Scholar	Ph.D.	2	2	4	4	4	5	4	4	4	5	4	5	3	5	5	5	2	5	5	4	5	5	4
197	China	e-mail	31-40 years old	more than 7 years	Scholar	Ph.D.	2	4	5	3	3	4	4	4	3	3	3	3	4	3	3	4	3	2	3	4	4	4	3
198	China	e-mail	41-50 years old	more than 7 years	Scholar	Ph.D.	1	2	4	3	3	4	4	5	4	3	2	4	3	4	3	4	1	1	3	4	3	3	3
199	China	e-mail	31-40 years old	5-7 years	Scholar	Ph.D.	1	1	2	2	3	2	1	2	1	4	2	1	3	2	2	3	4	1	1	1	2	2	1
200	Other countries	e-mail	31-40 years old	1-3 years	Ph.D. candidate	Ph.D.	4	3	5	2	5	4	3	2	4	5	5	2	4	4	4	4	5	4	4	4	3	4	5
201	Other countries	e-mail	31-40 years old	3-5 years	Ph.D. candidate	Ph.D.	5	5	3	5	4	3	5	4	4	4	3	4	3	3	3	3	3	5	5	4	5	4	4
202	China	e-mail	41-50 years old	5-7 years	Scholar	Ph.D.	4	4	4	2	3	3	4	4	3	1	2	3	3	3	3	4	4	3	3	3	2	3	2
203	China	e-mail	21-30 years old	3-5 years	Scholar	Master	5	5	4	4	3	5	4	5	3	2	3	4	3	3	4	4	4	3	5	5	4	4	3
204	Other countries	e-mail	41-50 years old	more than 7 years	Scholar	Ph.D.	3	4	3	2	2	5	4	3	3	4	4	3	3	4	5	2	2	1	1	2	4	4	4
205	Other countries	e-mail	41-50 years old	more than 7 years	Scholar	Ph.D.	3	3	5	5	4	4	4	5	3	2	2	4	5	5	2	2	2	5	5	5	5	5	5
206	Other countries	e-mail	31-40 years old	3-5 years	Scholar	Ph.D.	4	4	4	5	4	5	3	4	3	3	4	3	4	4	4	4	3	4	4	3	5	5	4
207	Other countries	e-mail	41-50 years old	more than 7 years	Scholar	Ph.D.	3	2	4	3	4	5	3	4	4	3	4	4	3	4	4	4	3	3	5	4	4	5	4
208	Other countries	e-mail	41-50 years old	more than 7 years	Scholar	Master	4	4	4	5	5	5	4	5	4	4	4	4	3	3	3	3	3	3	3	3	5	5	5
209	Other countries	e-mail	31-40 years old	5-7 years	Scholar	Ph.D.	2	2	3	2	3	4	5	4	5	4	4	3	3	4	4	3	3	2	3	4	2	4	4
